# Supplementary material for: Interleukin-7 expression by CAR-T cells improves CAR-T cell survival and efficacy in chordoma
Source: Cancer Immunol Immunother. 2024 Aug 2;73(10):188. doi: 10.1007/s00262-024-03756-9 (PMC11297017; doi:10.1007/s00262-024-03756-9)
Supplement: Supplementary file 2 — Supplementary file2 (XLSX 9 KB) [file 262_2024_3756_MOESM2_ESM.xlsx]

## Sheet: Sheet1
ID	Gender	Age	Tumor Site	Primary/Recurrent
chordoma_1	F	33	Sacrum	Primary
chordoma_2	M	33	Vertebrae	Primary
chordoma_3	M	48	Skull base	Primary
chordoma_4	F	20	Vertebrae	Recurrent
chordoma_5	F	50	Vertebrae	Primary
chordoma_6	F	17	Vertebrae	Primary
chordoma_9 & chordoma_10	M	49	Vertebrae	Primary & Recurrent
chordoma_14	F	79	Sacrum	Primary
chordoma_13	M	49	Sacrum	Primary
chordoma_7	M	37	Sacrum	Primary
chordoma_8	M	74	Vertebrae	Primary
chordoma_12	M	56	Sacrum	Recurrent
chordoma_11	M	47	Skull base	Primary
